# Supplementary material for: The Synergistic Risk of Insulin Resistance and Renal Dysfunction in Acute Coronary Syndrome Patients After Percutaneous Coronary Intervention
Source: J Cardiovasc Dev Dis. 2025 Oct 28;12(11):427. doi: 10.3390/jcdd12110427 (PMC12653602; doi:10.3390/jcdd12110427)
Supplement: Supplementary file 1 [file jcdd-12-00427-s001.zip]

Archive with 1 entries (1 files):
- jcdd-3893159-supplementary.pdf
